# Supplementary material for: Non-invasive transdermal delivery of biomacromolecules with fluorocarbon-modified chitosan for melanoma immunotherapy and viral vaccines
Source: Nat Commun. 2024 Jan 27;15:820. doi: 10.1038/s41467-024-45158-6 (PMC10821906; doi:10.1038/s41467-024-45158-6)
Supplement: Supplementary file 4 — Source Data [file 41467_2024_45158_MOESM4_ESM.xlsx]

## Sheet: Sheet1
Figure 1f
Wavelength	Free IgG	FCS/IgG
260	-2.59853	-2.70066
259.5	-2.62227	-2.75301
259	-2.65735	-2.80852
258.5	-2.71233	-2.85859
258	-2.77015	-2.91215
257.5	-2.83304	-3.00458
257	-2.95234	-3.14058
256.5	-3.04296	-3.26473
256	-3.10421	-3.3617
255.5	-3.20242	-3.44774
255	-3.33985	-3.55969
254.5	-3.40644	-3.62026
254	-3.46497	-3.69861
253.5	-3.52899	-3.78586
253	-3.59477	-3.87183
252.5	-3.63614	-3.94759
252	-3.66475	-4.01813
251.5	-3.65199	-4.0692
251	-3.62091	-4.08956
250.5	-3.63429	-4.1013
250	-3.63748	-4.15712
249.5	-3.66457	-4.1919
249	-3.68148	-4.20997
248.5	-3.69182	-4.22657
248	-3.6819	-4.22896
247.5	-3.72102	-4.24875
247	-3.76787	-4.2953
246.5	-3.80077	-4.33622
246	-3.87183	-4.40071
245.5	-3.992	-4.49898
245	-4.08731	-4.58382
244.5	-4.17703	-4.63995
244	-4.28329	-4.72807
243.5	-4.42792	-4.82627
243	-4.60529	-4.95061
242.5	-4.73747	-5.06962
242	-4.86152	-5.17166
241.5	-5.03115	-5.22427
241	-5.15849	-5.29545
240.5	-5.27677	-5.33977
240	-5.35799	-5.39265
239.5	-5.48127	-5.47968
239	-5.55186	-5.56987
238.5	-5.62982	-5.62488
238	-5.69782	-5.65524
237.5	-5.75025	-5.65459
237	-5.8135	-5.69177
236.5	-5.88554	-5.78523
236	-5.97707	-5.9247
235.5	-6.10821	-6.07006
235	-6.25846	-6.2445
234.5	-6.45916	-6.46902
234	-6.71539	-6.76113
233.5	-7.03134	-7.12313
233	-7.35795	-7.57503
232.5	-7.736	-8.09358
232	-8.17882	-8.59785
231.5	-8.70724	-9.13635
231	-9.32873	-9.69623
230.5	-9.9436	-10.2499
230	-10.5372	-10.7634
229.5	-11.144	-11.3807
229	-11.6781	-11.9923
228.5	-12.3132	-12.6027
228	-12.9405	-13.1981
227.5	-13.597	-13.7536
227	-14.2373	-14.3638
226.5	-14.9391	-15.0049
226	-15.6619	-15.6735
225.5	-16.322	-16.3163
225	-17.0509	-16.9117
224.5	-17.7973	-17.5175
224	-18.5691	-18.1822
223.5	-19.3175	-18.862
223	-20.0564	-19.5025
222.5	-20.7574	-20.1956
222	-21.4917	-21.0411
221.5	-22.2135	-21.8374
221	-23.0547	-22.5699
220.5	-23.8064	-23.1299
220	-24.4124	-23.7441
219.5	-25.1475	-24.3396
219	-25.8398	-24.889
218.5	-26.4896	-25.3646
218	-27.1177	-25.8153
217.5	-27.6678	-26.2972
217	-28.1984	-26.6988
216.5	-28.5455	-27.0579
216	-28.6568	-27.3431
215.5	-28.5979	-27.5942
215	-28.4536	-27.831
214.5	-27.995	-27.9847
214	-27.5083	-27.9384
213.5	-27.1902	-27.4081
213	-26.8184	-26.6367
212.5	-26.1619	-25.6518
212	-25.4569	-24.4083
211.5	-24.7204	-23.09
211	-23.3578	-22.1732
210.5	-21.5324	-21.4628
210	-19.6342	-20.3786
209.5	-18.4012	-19.6136
209	-16.6566	-18.1647
208.5	-13.9651	-16.0649
208	-10.9599	-13.4936
207.5	-7.93574	-9.43222
207	-6.11434	-6.13823
206.5	-5.48748	-2.8294
206	-2.47789	-0.21528
205.5	-2.30153	3.32086
205	-2.79767	3.91663
204.5	-2.90616	3.94409
204	0.316657	6.52999
203.5	6.05488	13.2334
203	8.89563	19.0156
202.5	13.1109	24.2206
202	18.3387	32.3004
201.5	17.0949	37.9223
201	15.2457	42.381
200.5	13.6361	42.715
200	14.4313	41.7051
Figure 1g
Wavelength	Free OVA	FCS/OVA
260	0.534192	0.521548
259.5	0.495334	0.480145
259	0.457742	0.466522
258.5	0.429343	0.448279
258	0.389059	0.417261
257.5	0.329449	0.36908
257	0.225049	0.273651
256.5	0.163046	0.210278
256	0.090332	0.156256
255.5	-0.02262	0.080838
255	-0.16769	-0.02895
254.5	-0.24256	-0.06927
254	-0.31015	-0.13777
253.5	-0.36862	-0.2054
253	-0.45707	-0.26394
252.5	-0.55836	-0.34795
252	-0.65588	-0.43705
251.5	-0.78472	-0.56776
251	-0.90579	-0.73663
250.5	-1.05259	-0.91816
250	-1.23398	-1.09812
249.5	-1.44421	-1.33427
249	-1.68893	-1.62766
248.5	-1.96988	-1.96147
248	-2.31328	-2.33618
247.5	-2.70608	-2.79312
247	-3.19522	-3.34023
246.5	-3.77131	-3.9691
246	-4.48777	-4.74335
245.5	-5.34463	-5.59297
245	-6.28832	-6.51953
244.5	-7.3272	-7.5841
244	-8.49625	-8.78246
243.5	-9.81312	-10.1552
243	-11.2402	-11.635
242.5	-12.8714	-13.2269
242	-14.6898	-15.0603
241.5	-16.6996	-17.0649
241	-18.9251	-19.2758
240.5	-21.3457	-21.65
240	-24.0375	-24.2697
239.5	-27.0211	-27.2327
239	-30.2188	-30.5088
238.5	-33.7001	-34.0839
238	-37.5445	-37.8647
237.5	-41.6797	-41.8974
237	-46.0952	-46.3498
236.5	-50.8539	-51.1988
236	-56.0151	-56.3567
235.5	-61.6541	-61.8075
235	-67.7006	-67.6421
234.5	-74.162	-73.8914
234	-81.0441	-80.5584
233.5	-88.2556	-87.54
233	-95.5916	-94.9235
232.5	-103.224	-102.633
232	-111.08	-110.561
231.5	-118.993	-118.626
231	-127.262	-126.736
230.5	-135.457	-134.793
230	-143.185	-142.449
229.5	-150.482	-149.829
229	-157.393	-156.778
228.5	-163.878	-163.194
228	-169.86	-169.127
227.5	-175.278	-174.568
227	-180.077	-179.564
226.5	-184.315	-183.953
226	-188.034	-187.858
225.5	-191.047	-191.083
225	-193.596	-193.784
224.5	-195.73	-195.806
224	-197.306	-197.342
223.5	-198.408	-198.377
223	-199.039	-198.938
222.5	-199.06	-199.06
222	-199.034	-199.034
221.5	-198.285	-198.896
221	-196.935	-198.213
220.5	-193.451	-197.259
220	-190.426	-196.6
219.5	-189.57	-195.215
219	-186.591	-191.416
218.5	-180.81	-188.681
218	-174.771	-183.228
217.5	-165.753	-179.269
217	-155.722	-170.03
216.5	-146.757	-156.805
216	-137.499	-142.974
215.5	-128.463	-131.553
215	-116.748	-118.194
214.5	-106.358	-102.988
214	-92.9868	-85.0037
213.5	-81.4025	-68.9941
213	-73.5946	-48.2244
212.5	-69.077	-28.6429
212	-62.0135	-10.2508
211.5	-52.9396	5.02501
211	-41.435	16.0681
210.5	-31.6634	23.3986
210	-22.4496	31.5455
209.5	-21.4674	34.203
209	-22.9219	36.0007
208.5	-23.4377	34.3934
208	-21.5151	33.973
207.5	-19.0565	38.4562
207	-15.5982	41.0836
206.5	-17.134	45.1503
206	-22.5221	47.3775
205.5	-25.7015	49.9765
205	-24.2073	50.8301
204.5	-15.6135	45.0462
204	-5.9874	44.4436
203.5	-3.35579	45.9135
203	-7.02734	45.1975
202.5	-12.6985	47.4713
202	-13.3888	53.7523
201.5	-13.0602	58.4161
201	-6.96393	62.0025
200.5	-4.3252	64.9374
200	-3.05268	64.8885
Figure 1h
Concentration	free		fcs
0	0.0345	0.0268	0.0235	0.0275
1	0.3775	0.3675	0.3508	0.3712
2	0.7383	0.7475	0.7083	0.7651
4	1.2828	1.2774	1.335	1.3874
8	2.2846	2.1339	2.2766	2.1768
16	3.292	3.3405	3.2455	3.3067
32	3.7241	3.8147	3.6635	3.6021
64	3.7149	3.5682	3.7403	3.7304
Figure 1j
Time		01:04:00
0		0
2		0.07		0.1		0.15		1.12
4		0.2		0.19		0.54		1.18
8		0.36		0.45		0.76		1.47
12		0.61		0.49		1.01		1.78
01:02:00
0
0.08	0		0.31		0.17
0.49	0.09		0.86		0.5
1.07	0.87		1.35		0.85
1.56	2.78		2.1		1.51
01:01:00
0
0.33	0.89		0.49		0.26
0.51	0.75		0.58		0.66
1.1	1.22		1.18		1.08
2.12	2		1.98		1.94
02:01:00
0
0.4	0.2		0.57		0.2
0.8	0.27		0.75		0.45
1.26	0.79		1		1.06
2.46	1.54		1.58		2.56
04:01:00
0
0.15	0.13		0.09		0.21
0.22	0.31		0.26		0.23
0.61	0.71		0.77		0.47
0.97	1.08		0.9		0.98
free
0
0.04	0.44		0		0.05
0.27	0.6		0		0.15
0.35	1.17		0.42		0.43
0.71	1.59		0.57		0.55
CS
0
0.11		0.06		0.22
0.3		0.21		0.36
0.77		0.35		0.36
0.46		0.3		0.53
Figure 1k
01:04:00
4	8.87	8.23	8.7
01:02:00
15.48	14.11	16.98	19.99
01:01:00
13.56	19.59	19.17	14.48
02:01:00
12.33	12.86	11.52	22.28
04:01:00
7.38	7	6.1	7.64
free
1.32	2.64	2.75	4.24
CS
2.68	4.25	5.36	4.38
Figure 1i
Time		04:01:00
0		0
2		0.07		0.12		0.13		0.13
4		0.3		0.38		0.44		0.65
8		0.66		0.69		0.77		0.82
12		1.16		1.17		1.27		1.32
02:01:00
0
0.15	0.14		0.05		0.16
0.22	0.21		0.1		0.35
0.74	0.75		0.7		0.74
1.67	1.4		1.14		1.54
01:01:00
0
0.04		0.23		0
0.33		0.34		0.32
1.04		0.64		0.85
2.37		1.01		1.24
01:02:00
0
0		0		0.08
0.07		0.01		0.07
0.32		0.36		0.17
0.62		0.54		0.5
01:04:00
0
0.18	0.06		0.11		0.19
0.17	0.21		0.24		0.17
0.32	0.37		0.44		0.12
0.81	0.74		0.84		0.59
free
0
0.04		0.04		0
0.14		0.11		0
0.29		0.15		0.09
0.55		0.21		0.13
Figure 1m
04:01:00
6.49		7.78		10.95			11.37
02:01:00
5.49		5.54		6.21		7.49
01:01:00
37.35		16.18		23.84
01:02:00
12.19		20.31		22.82
01:04:00
10.43	7.86		9.54		11.64
free
4.22		5.45		1.02
Figure 2b
Time (h)	Blank
0	0		0		0
96	160		162		162
144	161		163		160
192	162		162		160
264	162		162		161
288	160		162		162
292	160		162		161
300	163		160		158
336	165		160		161
FCS/IgG
0		0		0
315		323		322
332		327		328
322		324		326
334		330		328
181		182		186
278		282		285
335		324		328
321		325		328
FCS/IgG
0		0		0
312		324		318
327		332		325
320		331		328
331		332		335
182		191		176
280		272		282
329		334		343
324		318		339
FCS/IgG
0		0		0
304		309		309
326		326		323
325		326		327
332		334		336
191		212		208
288		288		288
355		324		335
331		325		318
UnTx
0		0		0
331		332		340
347		343		345
334		336		334
338		336		329
344		348		343
334		336		330
342		338		327
343		336		330
UnTx
0		0		0
323		330		327
314		318		313
324		328		323
331		330		328
322		321		323
320		318		315
320		316		322
315		316		318
UnTx
0		0		0
325		317		327
343		335		329
334		332		330
334		335		336
310		318		312
311		318		316
322		315		326
312		318		326
Figure 2f
Blank	FCS/IgG
1.187	1.69983
Figure 3b
Time (h)	Free 125I-IgG			FCS/125I-IgG
0	0			0
4	15.6852	14.7231	13.2475	31.9744	42.4252	89.0542
12	21.3531	24.9338	17.4355	157.529	124.636	95.1863
24	11.7577	28.3299	34.3683	134.782	76.6787	112.592
Figure 3c
		Free 125I-IgG			FCS/125I-IgG
Liver		5.03944	4.17292	5.28437	11.0021	10.3761	22.6004
Spleen		4.46586	6.79935	7.93618	6.41971	6.30778	8.36173
Kidney		4.50247	3.8444	7.53819	10.8915	8.95705	11.9082
Heart		2.84061	2.38958	1.40393	2.15695	3.40784	1.79138
Lung		2.88424	1.65454	1.95337	1.93911	2.2463	1.42545
Tumor		21.3531	24.9338	17.4355	157.529	124.636	95.1863
Figure 3e
Time (Day)		Blank
0		7.75973		11.0379		10.0014		3.88002		18.3413
2		59.6227		28.7897		64.1212		48.1915		45.1676
4		191.471		284.618		301.97		223.163		94.4199
6		334.336		406.597		370.275		324.514		205.179
8		627.213		560.34		761.954		487.709		550.947
10		1040.22		933.684		1043.03		836.086		914.206
Free aPDL1 (i.v.)
12.7107		13.0817		31.8165		12.1752		10.4688
23.4933		34.4207		65.9974		23.8025		23.0919
56.9745		32.9281		126.413		30.7335		62.2391
93.6801		81.9905		170.564		88.9078		112.9
172.858		165.674		419.723		81.2938		139.869
327.601		621.874		635.302		167.137		364.288
CS-aPDL1
20.2333		30.4027		13.1862		11.4666		8.98957
54.1673		40.5882		17.96		22.7098		8.6937
148.936		106.968		75.5963		124.41		48.4541
326.696		193.379		175.637		232.39		129.382
574.385		430.963		239.267		347.636		273.816
983.717		639.263		418.954		600.613		502.086
FCS-aPDL1
13.9934	9.65621		9.77536		10.1841		5.63542		9.54837
16.2176	18.6504		14.5381		13.23		7.24271		22.3062
62.5097	44.61		37.8715		73.4178		33.7953		62.249
91.5229	81.8456		82.4053		93.3258		52.9617		114.027
74.4536	182.687		198.949		188.548		104.366		125.261
136.206	258.288		255.358		346.79		226.838		178.707
Blank
0	7.75973	11.0379	10.0014	3.88002	18.3413
2	59.6227	28.7897	64.1212	48.1915	45.1676
4	191.471	284.618	301.97	223.163	94.4199
6	334.336	406.597	370.275	324.514	205.179
8	627.213	560.34	761.954	487.709	550.947
10	1040.22	933.684	1043.03	836.086	914.206
Free aPDL1 (i.v.)
0	12.7107	13.0817	31.8165	12.1752	10.4688
2	23.4933	34.4207	65.9974	23.8025	23.0919
4	56.9745	32.9281	126.413	30.7335	62.2391
6	93.6801	81.9905	170.564	88.9078	112.9
8	172.858	165.674	419.723	81.2938	139.869
10	327.601	621.874	635.302	167.137	364.288
12	705.857	648.96	1158.88	490.299	662.445
14	1214.18	1036.26		773.07	952.755
16				1213.34
CS-aPDL1
0	20.2333	30.4027	13.1862	11.4666	8.98957
2	54.1673	40.5882	17.96	22.7098	8.6937
4	148.936	106.968	75.5963	124.41	48.4541
6	326.696	193.379	175.637	232.39	129.382
8	574.385	430.963	239.267	347.636	273.816
10	983.717	639.263	418.954	600.613	502.086
12		1301.89	671.853		1399.45
14			1166.48
FCS-aPDL1
0	13.9934	9.65621	9.77536	10.1841	5.63542	9.54837
2	16.2176	18.6504	14.5381	13.23	7.24271	22.3062
4	62.5097	44.61	37.8715	73.4178	33.7953	62.249
6	91.5229	81.8456	82.4053	93.3258	52.9617	114.027
8	74.4536	182.687	198.949	188.548	104.366	125.261
10	136.206	258.288	255.358	346.79	226.838	178.707
12	198.608	279.741	263.698	404.008	267.561	370.681
14	295.159	490.039	360.615	637.453	393.332	529.414
16	421.477	556.897	512.303	883.318	643.343	637.936
18	727.321	811.221	634.757	1103.94	854.797	871.466
20	1091.81	1046.45	818.174		1066.66	1105.61
Figure 3f
				Blank
CD4+ Tcells	0.071			0.19		0.058		0.055		0.05
CD8+Tcells	0.51			0.42		0.27		0.18		0.21
Free aPDL1 (i.v.)
0.2			0.035		0.13		0.053		0.042		0.094
0.3			0.14		0.33		0.22		0.16		0.26
CS-aPDL1
0.051		0.1		0.085		0.16		0.044		0.14
0.23		0.37		0.26		0.29		0.15		0.43
FCS-aPDL1
0.27			0.24		0.21		0.31		0.11		0.49
0.51			0.65		0.89		0.73		0.23		0.81
Figure 3g
Blank
2.25		2.02		1.15		1.9		0
Free aPDL1 (i.v.)
0.74		0		3.42		1.05		0		2
CS-aPDL1
0	3.03		1.32		4.96		0		3.09
FCS-aPDL1
12.5	11.1		4.76		2.37		3.41		5.26
Figure 3h
Blank
1.51		1.42		0		0.48		2.83
Free aPDL1 (i.v.)
0.95		3.01		4.84		0.84		0.78		2.82
CS-aPDL1
0	2.42		1.31		2		0		1.68
FCS-aPDL1
4.52	9.48		4.78		4.84		11.8		6.25
Figure 3i
Blank
1.44		0.56		0.92		2.71		1.28
Free aPDL1 (i.v.)
2.76		1.22		5.28		1.92		2.45		4.67
CS-aPDL1
0	5.1		2.61		2.88		3.61		0.92
FCS-aPDL1
5.74	3.33		7.46		2.8		12.7		5.56
Figure 4b
Time (Day)	Untreated
0	40.85	53.5744	64.729	44.3811	37.4119
2	172.873	167.003	108.41	213.747	141.47
4	361.067	274.674	223.631	297.765	292.696
6	465.353	499.786	437.444	820	389.358
8	723.405	855.274	673.938	1187.36	660.44
aPDL1&aCTLA4 (i.v.)
31.8531	39.4456	52.9417	79.7016	42.0965
72.6219	54.8937	95.642	104.721	101.876
106.158		118.752	188.366	201.958
261.637		216.562		339.239
434.104		476.762		461.478
810.418		611.096		656.531
940.592		813.614		1159.74
These two mice were died for cytokine storm so that they were excluded in the treatment.
FCS-aPDL1
44.1297		24.7242		39.3475		38.9642		51.221
74.0288		31.4506		90.4053		60.8998		105.148
99.4293		23.3421		57.9878		114.482		173.278
161.313		39.189		66.0353		192.452		242.145
210.589		82.6686		57.6653		269.896		339.92
355.262		111.564		63.808		367.572		497.485
474.406		164.435		89.847		466.505		674.228
711.721		248.724		121.276		784.105		995.21
FCS-aCTLA4
19.8036		44.8429		44.7426		64.4517		43.5673
25.226		49.4972		69.0617		78.8841		28.8696
56.7965		68.6871		120.377		114.921		36.3351
94.7651		133.281		170.992		170.765		74.1819
213.263		210.005		243.929		346.342		184.812
309.737		234.804		268.383		495.103		305.125
448.507		280.512		275.466		708.049		356.453
779.743		424.192		395.353		1081.42		474.311
FCS-aPDL1&aCTLA4
14.9945	23.8299		21.2732		40.3485		80.7648		38.4661
26.7633	83.1967		25.5429		93.8503		109.628		72.6024
0	87.425		4.57005		41.7163		77.1926		39.7127
0	167.911		0		66.4756		140.925		17.5226
0	300.249		0		73.9505		203.249		15.1855
0	448.57		0		47.2628		173.533		0
0	677.519		0		34.0094		224.323		0
0	776.55		0		6.7416		312.69		0
0	1194.24		0		0		405.33		0
Figure 4d
Untreated
0	6.81098	21.2411	14.9048	35.6978	4.50884
2	52.5653	51.1168	36.5776	64.625	19.3842
4	110.102	75.3064	70.9443	128.611	25.9112
6	168.391	107.353	121.307	222.069	80.6553
8	283.059	157.397	208.035	257.22	145.476
10	353.41	285.208	349.145	367.467	331.838
12	564.932	391.604	546.996	645.106	492.159
14	1019.71	578.983	802.33	978.529	661.087
aPDL1&aCTLA4 (i.v.)	5.98801	7.15694	7.02297	8.89891
3.94717
5.51278	41.5349	37.926	42.4906	57.0831
13.0293		58.8132	70.9984	78.3107
64.3846		123.195		135.396
84.5794		159.774		180.211
176.457		294.308		256.587
290.262		421.765		393.58
498.322		619.731		583.658
756.432		987.627		847.905
These two mice were died for cytokine storm so that they were excluded in the treatment.
FCS-aPDL1
7.36646	6.62782	5.9586	31.2024	6.55444
14.1834	26.1455	4.93728	49.5797	21.07
89.929	54.9543	86.1784	99.9178	88.5437
159.985	88.2096	162.593	159.279	173.278
171.11	148.63	197.34	194.84	227.31
183.6	217.32	232.31	243.55	288.51
210.589	282.669	257.665	269.896	339.92
303.5	363.45	284.76	348.46	475.85
418.411	441.348	324.051	426.185	621.389
FCS-aCTLA4
6.94904	21.0004	7.55698	10.0719	7.20398
13.4397	46.5463	18.3619	10.4464	31.1262
89.91	89.925	84.929	64.946	74.938
174.85	139.88	164.86	142.48	109.91
271.32	205.647	226.464	219.485	142.274
309.74	266.78	270.74	374.69	224.81
355.122	337.595	327.243	495.103	305.125
524.56	464.61	380.72	574.69	389.66
720.447	573.422	442.873	652.819	474.311
FCS-aPDL1&aCTLA4
4.66632	8.91526	7.69683	6.24099	7.31149	5.71694
12.5613	56.0441	10.5508	6.46039	13.2247	29.1858
19.6283	74.3178	34.26	41.7163	41.558	74.3881
39.7432	103.778	46.7471	66.4756	29.3175	40.8707
48.1819	154.01	51.0167	38.5486	79.986	24.6767
58.3144	223.471	82.0463	72.5816	129.026	76.5143
82.1071	372.534	88.6047	80.7253	198.976	123.569
115.004	540.748	125.818	101.712	281.009	113.003
173.036	874.97	178.775	155.004	368.178	112.092
Figure 4g
1
0.47226		0.4947			0.3363			0.20293			0.29406
2
0.60726		0.308386		0.75295			0.77805			0.56448
3
0.5811		0.22725			0.58944			0.20196			0.84316
4
0.8008	0.75284		0.522692			0.75978			0.67309
5
0.5494		0.51657			0.41652			0.4251			0.50298
Figure 4h
1
0.17464		0.12831			0.06519			0.110695			0.032805
2
0.15399		0.078119		0.334961			0.09945			0.166152
3
0.30927		0.22422			0.35919			0.144936			0.13375
4
0.3635	0.247225		0.28608			0.245597			0.30595
5
0.201		0.2964			0.3488			0.64688			0.27068
Figure 4i
1
0.61		0		0.41		0.72
2
0.16	1.38		0.57		1.65
3
0.74	0.34		0.32		1.42
4
1.51	0.23		1.53		1.94
5
2.35	3.92		1.51		2.62
Figure 4j
1
0.39749		0.696374		0.436352		0.763776		0.463411
2
0.205883	0.286638		0.40068		0.196559		0.382228
3
0.279081	0.549577		0.43925		0.305383		0.484329
4
0.127413	0.293232		0.207614		0.311657		0.196986
5
0.144426	0.237662		0.083177		0.207831		0.200726
Figure 5c
Wavelength	01:01:01	02:01:01	03:01:01
0.4	0	0	0
0.4632	0	0	0
0.5365	0	0	0
0.6213	0	0	0
0.7195	0	0	0
0.8332	0	0	0
0.9649	0	0	0
1.117	0	0	0
1.294	0	0	0
1.499	0	0	0
1.736	0	0	0
2.01	0	0	0
2.328	0	0	0
2.696	0	0	0
3.122	0	0	0
3.615	0	0	0
4.187	0	0	0
4.849	0	0	0
5.615	0	0	0
6.503	0	0	0
7.531	0	0	0
8.721	0	0	0
10.1	0	0	0
11.7	0	0	0
13.54	0	0	0
15.69	0	0	0
18.17	0	0	0
21.04	0	0	0
24.36	0	0	0
28.21	0	0	0
32.67	0	0	0.1
37.84	0	0	0.4
43.82	0	0	1
50.75	0	0	1.6
58.77	0	0	2.2
68.06	0	0	2.9
78.82	0	0	3.8
91.28	1.5	1.8	4.9
105.7	4.5	5.5	6.1
122.4	8.4	10.1	7.5
141.8	12.2	14.3	8.8
164.2	14.9	16.8	9.8
190.1	15.8	17	10.2
220.2	14.7	14.7	10.1
255	12.1	10.8	9.3
295.3	8.6	6.2	7.9
342	4.9	2.4	6
396.1	2	0.3	4.1
458.7	0.4	0	2.3
531.2	0	0	1
615.1	0	0	0.2
712.4	0	0	0
825	0	0	0
955.4	0	0	0
1106	0	0	0
1281	0	0	0
1484	0	0	0
1718	0	0	0
1990	0	0	0
2305	0	0	0
2669	0	0	0
3091	0	0	0
3580	0	0	0
4145	0	0	0
4801	0	0	0
5560	0	0	0
6439	0	0	0
7456	0	0	0
8635	0	0	0
10000	0	0	0
Figure 5d
01:01:01				02:01:01				03:01:01
-24.2	-21.6	-22.3	3.35		3.28	4.31	10.44		11.23	8.85
Figure 5e
Time (h)	01:01:01
0	0
2	0	0	0.08
4	0.07	0.01	0.07
8	0.32	0.36	0.17
12	0.62	0.54	0.5
02:01:01
0
0.04	0.23	0
0.33	0.34	0.32
1.04	0.64	0.85
2.37	1.01	1.24
free
0
0.04	0.04	0
0.14	0.11	0
0.29	0.15	0.09
0.55	0.21	0.13
03:01:01
0
0	0.18	0
0.14	0.17	0.07
0.35	0.3	0.17
0.43	0.63	0.56
Figure 5f
01:01:01
12.19		20.31		22.82
02:01:01
37.35	16.18		23.84
free
4.22	5.45		1.02
03:01:01
5.4	15.92		5.21
Figure 5g
14
30
60
TDDS
800		800	200	100	100	100
6400		1600	12800	1600	1600	800
6400		12800	6400	12800
S.C.
50		800	800	800	400	1600
51200		51200	51200	51200	6400
800		12800	51200	25600	3200
Figure 5h
				Blank
CD4+T cells				63.2		62.4		57.2		54.4		53.9	53.5
CD8+Tcells				30.9		32.9		37.4		40		39.3	40.2
TDDS
61.1	56.6		57.2		58.1		57.3		62.8
34.2	39.5		37.6		36.2		37.4		31.8
S.C.
61	58.8		55.2		62.5		60.2		64.1
31.5	33.5		38.2		32.5		35.5		30.3
Figure 5i
Blank
0.35		0.68		0.64		0.43		0.74		0.41
TDDS
1.01	2.99		1.62		2.78		2.03		1.2
S.C.
1.06	0.73		0.88		0.42		1.7		0.99
Figure 5j
Blank
0.81		0.72		0.14		1.15		0.43		0.33
TDDS
0.74	4.41		1.75		1.92		1.27		1.12
S.C.
0.72	0.42		0.16		1.31		0.93		0
Figure 5k
Blank
1.87		0.75		0.64		1.22
TDDS
2.21	1.6		3.37		5.51
S.C.
12.6	8.29		12.5		7.62
Figure 5l
Blank
0		0.3		0		0
TDDS
1.28	1.13		1.3		1.24
S.C.
0	0		0.44		0.25
Figure 5m
Time (Day)	TDDS
1	27	21.9	33	26.1
3	16	27.8	26.1	35.4
S.C.
38.4	27.2	30.3	31
19.2	19.5	24.2	19.3
Figure 5n
Time (Day)		TDDS
1		3.69		3.2		3.09		4.98
3		5.94		7.31		6.85		7.35
S.C.
9.85	5.48		5.35		4.68
8.49	7.06		3.89		3.65
Figure 6b
Time (h)	FCS
0	0
4	0.06	0.35	1.01
6	0.76	0.75	1.66
8	1.01	1.8	2.02
12	2.12	2.41	2.76
FREE
0
0.15	0.32	0.25
0.24	0.63	0.48
0.33	0.81	0.8
0.76	0.97	0.91
Figure 6c
FCS/IgG
17.33		11.45		12.4
Free
1.92	5.83		1.04
Figure 6e
	Time (Day)	FCS/OVA/PolyIC			OVA/PolyIC i.m.
7		400	800	1600	3200	6400	6400
14		1600	1600	6400	25600	25600	12800
30		256000	2000	32000	256000	256000	64000
60		128000	2000	32000	128000	256000	32000
Figure 6g
Time (h)	FCS
0	0
2	0.34	0.3	0.22	0.37
4	0.45	0.4	0.31	0.53
8	0.66	0.64	0.58	0.69
12	0.99	0.91	0.75	0.84
Free
0
0.18	0.16	0.26	0.15
0.22	0.36	0.34	0.22
0.42	0.36	0.44	0.36
0.48	0.32	0.63	0.5
Figure 6h
FCS/IgG
20.36	28.49	48.05	30.61
Free
2.94	21.8	2.94	8.15
Figure 6j
FCS/IgG
10.802	17.101	18.607	31.848
Free
1.413	7.016	3.341	5.602
Figure S3a
		1:4				1:2				1:1				2:1				4:1				free				CS
pre		3.4	2	1	1.8	4	3.1	0.9	1.4	4.5	2.8	0.8	1.2	3.6	3.1	1.2	1.7	3.7	2.2	0.8	1.4	4.6	1	3.9	5.8	4.5	3.5	2	1.7
post		3.1	1.9	0.8	0.8	3.4	3.2	0.8	1.8	3.6	2.6	0.73	1.1	4.3	3.4	1.4	2	3.4	2.6	0.77	1.4	4.1	0.8	3.2	4.3	4.7	2.4	1.5	1.5
Figure S3b
		4:1				2:1				1:1				1:2				1:4				free
pre		3.9	1.7	1	1	2.6	2.5	1.2	1	1.7	2.9	4.6		1.1	3	2.7		3.1	2.2	1.1	1	1.4	3.1	4
post		4.4	1.7	1	1.3	2.4	2.1	1.1	1.2	1.3	2.5	4.1		1	3.7	3		1.6	2	1	0.9	1.5	3.3	4.1
Figure S4a
	FCS						CS
500	106.305	97.6477	92.0985	96.0384	96.3714	105.823	104.076	102.715	108.9	106.157	108.919	109.865
250	101.366	96.9448	99.8119	98.998	88.6395	97.1113	103.812	115.558	111.246	110.64	108.181	109.316
125	107.026	109.93	108.894	102.346	103.604	105.417	99.9716	104.284	99.0258	96.4911	93.3132	97.6449
62.5	106.582	103.752	101.033	101.514	106.341	99.9414	99.5176	101.655	100.861	94.5995	91.2702	98.1179
31.25	106.637	101.625	100.422	95.6685	117.421	100.792	100.426	110.338	106.706	106.252	132.734	94.7508
0	106.767	98.5541	95.2245	99.7194	97.9991	101.736	92.4998	86.5601	113.553	94.2968	118.207	94.8832
Figure S4b
	FCS						CS
500	99.98	93.66	97.22	97.36	93.17	96.87	131.38	135.88	117.86	106	90.91	110.16
250	109.05	113.68	99.8	139.47	103.84	109.18	118.22	113.93	115.46	118.29	102.62	102.78
125	101.82	92.67	105.47	97.41	106.26	98.76	100.12	89.16	91.86	79.42	104.27	77.13
62.5	95.84	101.84	103.22	99.7	99.46	100.64	108.31	106.99	102.63	110.21	111.96	95.11
31.25	91.3	102.28	95.65	103.09	100.41	93.98	100.64	97.33	105.04	99.15	97.98	97.4
0	96.8	91.53	108.31	103.89	103.17	96.31	101.55	100.1	102.24	99.49	95.78	100.83
Figure S5
	CS									CS-IgG
125	88	93	90	92	85	97			125	108	101	99	102	102	108
62.5	93	96	93	86	86	91			62.5	107	100	95	99	104	99
31.25	95	98	85	85	85	89			31.25	105	106	103	100	98	108
15.63	92	86	82	86	82	86			15.63	106	100	97	116	100	109
7.81	79	83	78	80	98	91			7.81	105	97	134	118	149	115
3.91	84	81	82	95	78	88			3.91	102	133	123	123	102	114
1.95	93	100	97	109	103	82			1.95	99	127	143	123	139	102
0	104	119	94	95	92	96			0	102	104	95	102	98	99
Figure S7
	IgG			FCS-IgG
0	0	0	0	0	0	0
1	10.4581	12.4995	10.3411	11.6492	6.60593	6.51526
2	10.769	12.6027	10.272	11.6744	6.53679	6.44612
4	10.5533	12.876	10.0009	11.4033	6.26568	6.17501
8	10.557	12.3988	9.69204	11.596	6.84231	7.93405
12	11.0521	11.9151	9.2083	11.1122	6.35856	7.4503
Figure S8
with inhibitor				without inbihitor
15.67	18.89	22.51		14.88	18.46	19.57
Figure S10
0	0			0				Liver		1.90379	1.8561	1.89315	4.56881	2.71551	3.7136
4	1.2705	1.44287	0.861091	2.78177	4.20009	5.52136		Spleen		0.920164	0.664833	0.833934	1.14545	0.883395	0.696562
12	1.90043	1.96977	1.42971	11.4996	8.22595	8.75714		Kidney		1.76007	1.91592	1.39648	2.00616	1.60207	1.86497
24	1.12874	1.64314	2.64636	7.54777	5.67422	10.6962		Heart		0.411927	0.259624	0.352201	0.251785	0.317671	0.413141
								Lung		0.232374	0.334469	0.426113	0.336056	0.33167	0.364893
Figure S11								Tumor		1.12874	1.64314	2.64636	7.54777	5.67422	10.6962
4	5.74978	4.09896	5.47944
8	11.7503	9.77156	12.8073
12	24.4139	24.3829	14.5711
24	6.93969	2.39497	3.29239
Figure S14
	Blank	Free aPDL1 (i.v.)	CS-aPDL1	FCS-aPDL1
10	1		1
10	1		1
10	1
10	1
10	1
12		1	1
14		1	1
14		1
14		1
16		1
12			1
20				1
22				1
22				1
22				1
22				1
22				1
Figure S19c
FCS/aPDL1/aCTLA4						FCS/aPDL1						FCS/aCTLA4						aPDL1&aCTLA4 i.v.						Untreated
1.65594	0.69223	1.00344	0.3804			0.1972	0.50562	0.32175	0.33014			0.3496	0.47532	1.42042	1.01152			0.35208	0.23688	0.23592	0.56492			0.4512	0.2913	0.60795	0.4464
Figure S19e
FCS/aPDL1/aCTLA4						FCS/aPDL1						FCS/aCTLA4						aPDL1&aCTLA4 i.v.						Untreated
45.9	31.5	47.3	13.3			52	58.1	60.5	66.7			44.1	42.7	61	42.9			34.8	40	37	69.9			66	66.3	54.4	58.1
Figure S20c
FCS/aPDL1/aCTLA4						FCS/aPDL1						FCS/aCTLA4						aPDL1&aCTLA4 i.v.						Untreated
1.18625	3.22196	3.43408	1.20056			0.36	1.73398	2.85337	0.66654			0.42624	1.19691	0.78166	1.6104			1.35942	1.96716	2.27878	0.34017			0.41734	0.44884	0.64768	0.62665
Figure S20e
FCS/aPDL1/aCTLA4						FCS/aPDL1						FCS/aCTLA4						aPDL1&aCTLA4 i.v.						Untreated
42.5	41.2	36.4	38.1			19.4	28.8	35.8	19.4			13.2	19.2	12	21.1			25.5	34.5	31	26.9			5.8	9.66	7.44	5.45
Figure S24
1					2					3
18.6	19.5	15.6	21.2		19.1	27	27.3	25		19.6	22.8	16.4	16.7
1					2					3
10.1	8.01	3.92	6.73		8.87	11	8.16	10.9		7.21	6.8	7.32	7.7
Figure S25a
Blank						S1/PolyIC (s.c)						FCS/S1/PolyIC
47.9169	60.812	34.4881				50.0512	105.189	58.7666				141.296	141.562	71.217
Figure S25b
Blank						S1/PolyIC (s.c)						FCS/S1/PolyIC
42.7422	43.8666	30.9355				54.5488	66.9176	91.3742				155.186	136.352	137.195
Figure S25c
Blank						S1/PolyIC (s.c)						FCS/S1/PolyIC
62.1487	51.3353	64.2363				150.411	151.861	184.256				317.134	294.167	295.134
Figure S25d
Blank						S1/PolyIC (s.c)						FCS/S1/PolyIC
51.3823	39.1738	61.3703				69.0198	79.8149	88.5781				307.059	319.326	352.671
Figure S30
		FCS						Free
pre		0.5	0.5	0.6	0.6			0.5	0.5	0.6	0.6
post		0.5	0.5	0.6	0.6			0.5	0.5	0.5	0.6
